# Supplementary material for: LC-MS/MS Method for the Quantification of PARP Inhibitors Olaparib, Rucaparib and Niraparib in Human Plasma and Dried Blood Spot: Development, Validation and Clinical Validation for Therapeutic Drug Monitoring
Source: Pharmaceutics. 2023 May 18;15(5):1524. doi: 10.3390/pharmaceutics15051524 (PMC10221204; doi:10.3390/pharmaceutics15051524)
Supplement: Supplementary file 1 [file pharmaceutics-15-01524-s001.zip]

Archive with 8 entries (8 files):
- Figure S1.tif
- Figure S2.tif
- Figure S3.tif
- Figure S4.tif
- Figure S5.tif
- Figure S6.tif
- Informed consent_CLEAN.pdf
- Supplementary material.pdf
